# Supplementary material for: Quantitative Assessment of Hand Function in Healthy Subjects and Post-Stroke Patients with the Action Research Arm Test
Source: Sensors (Basel). 2022 May 10;22(10):3604. doi: 10.3390/s22103604 (PMC9147783; doi:10.3390/s22103604)
Supplement: Supplementary file 1 [file sensors-22-03604-s001.zip]

Archive with 1 entries (1 files):
- sensors-1683277-supplementary.pdf
